# Supplementary material for: Synthesis and Anti-Inflammatory and Analgesic Potentials of Ethyl 2-(2,5-Dioxo-1-Phenylpyrrolidin-3-yl)-2-Methylpropanoate
Source: Pharmaceuticals (Basel). 2024 Nov 12;17(11):1522. doi: 10.3390/ph17111522 (PMC11597207; doi:10.3390/ph17111522)
Supplement: Supplementary file 1 [file pharmaceuticals-17-01522-s001.zip]

Archive with 1 entries (1 files):
- pharmaceuticals-3205707-supplementary.pdf
